# Supplementary material for: An alien intermediate host snail, Radix rubiginosa (Gastropoda: Lymnaeidae), on Unguja Island, Zanzibar
Source: Int J Parasitol Parasites Wildl. 2026 May 8;30:101237. doi: 10.1016/j.ijppaw.2026.101237 (PMC13214348; doi:10.1016/j.ijppaw.2026.101237)
Supplement: Multimedia component 1 [file mmc1.xlsx]

## Sheet: Sheet1
District	Lat	Long	Date	Time	Bulinus		Biomphalaira		Other snail genus	Site description	Water contact whitnessed				Weather	pH readings			Temperature (°C) readings			µS readings			Conductivity (ppm) readings			substrate		activities
					Present	Collected	Present	Collected	Present		Human	cow	goat	other		1	2	pH mean	1	2	Temp mean	1	2	µS mean	1	2	ppm mean		washing/bathing	washing car/bike	washing clothes	other	rice cultivation
Chaani resevoir	-5.92591	39.3012	2026-06-20	16:44:00											hot 27°c	8.46	8.57	8.515	28.7	28.8	28.75	413	407	410	207	203	205		none seen but empty soap packets littered		Yes
Donge Mbiji	-5.96006	39.2543	2026-06-24	12:04:00					Cleopatra spp. , Pila spp., Lanistes spp.		No	No	No		cloudy 26°c	7.68	7.75	7.715	29.2	29.3	29.25	394	385	389.5	197	192	194.5	mud				farming maize
Dunga Bweni	-6.11832	39.3212	2026-06-17	14:53:00	DRY SITE	DRY SITE	DRY SITE	DRY SITE	DRY SITE	DRY SITE					hot 27°c	DRY SITE	DRY SITE		DRY SITE	DRY SITE		DRY SITE	DRY SITE		DRY SITE	DRY SITE
Kidimni A	-6.13234	39.2976	2026-06-17	14:00:00	Yes	8	No		Cleopatra spp. , B. forskalii		Yes			ducks/geese	hot 27°c	7.75	7.89	7.82	30.4	30.5	30.45	378.5	380.5	379.5	189	187.5	188.25			Yes
Kidimni B	-6.13065	39.297	2026-06-19	14:46:00	Yes	5						Yes	Yes	chickens	30°c	7.705	7.76	7.7325	31.05	30.95	31	272	274.5	273.25	136	137	136.5
Kilombero	-6.02539	39.3348	2026-06-25												hot 27°c	7.97	6.82	7.395	26.1	26.3	26.2	339	337	338	170	170	170
Kinyasini Resevoir	-5.92591	39.3012													hot 27°c	8.28	8.4	8.34	28.7	28.9	28.8	215	211	213	108	106	107			Yes
Kinyasini Rice Paddy Field	-5.96604	39.3146	2026-06-19						Cleopatra spp., Pila spp., Lanistes spp., B. forskalii						hot 27°c	8.155	8.225	8.19	30.3	30.1	30.2	285.5	318	301.75	155.5	158.5	157	mud					yes
Marahabi	-6.14501	39.209	2026-06-18	14:38:00	No		No		Lanistes spp.	artificial pond					cloudy	7.54	7.42	7.48	28.5	28.3	28.4	336	341	338.5	170	171	170.5	concrete
Mombasa river	-6.19446	39.2316	2026-06-16	13:45:00					Physa spp, Melanoides spp, Cleopatra spp., Pila spp.,Lanistes spp.		Yes	Yes			sunny	7.84	NA	7.84	28.4	28.1	28.25	827	877	852	391	431	411
Mombasa little mud pond															hot 27°c	7.79	7.97	7.88	31.8	32	31.9	798	798	798	399	399	399
Mtende	-6.45056	39.531	2026-06-25												heavy rain	7.01	8.05	7.53	25.7	25.5	25.6	80	82	81	40	41	40.5
Mtopeza	-5.95545	39.31	2026-06-19	16:44:00					Thiara scabra	fast flowing, shaded	Yes				hot 27°c	8.04	7.93	7.985	26	25.8	25.9	732	725	728.5	366	363	364.5	sand, clay
Muana-Kombo Bridge	-5.97878	39.2448	2026-06-24	12:32:00					Cleopatra spp., small Pila spp.	flowing spring water	Yes	Yes			hot 27°c	7.46	6.39	6.925	27.4	27.1	27.25	663	661	662	330	329	329.5	mud, sand	no one seen but shampoo packets littered
Muwada abattoir	-5.9187	39.2257	2026-06-20						B. forskalii			Yes			hot 27°c	7.53	7.6	7.565	25.7	25.8	25.75	673	671	672	337	337	337
Muyani Ziuani	-6.37913	39.4624	2026-06-25												hot 27°c	8.31	6.72	7.515	25	25	25	95	107	101	46	48	47
Mwantenga	-6.17234	39.2232	2026-06-20						Physa, Lymnaea, Pila spp., B. forskalii, Melanoides spp.						hot 27°c	7.25	7.47	7.36	31.2	32.1	31.65	561	558	559.5	281	279	280
Mwera	-6.14591	39.2691	2026-06-17	15:52:00	Yes		No		B. forskalii		No	Yes			hot 27°c	7.69	7.83	7.76	NA	NA	NA	436	433	434.5	219	216	217.5	mud				fishing
Tomondo	-6.19836	39.2317	2026-06-16	14:53:00					B. forskalii, Lymnaea, Pila spp., Physa						rain	7.93	7.84	7.885	26	25.6	25.8	466	452	459	234	231	232.5
Turky	-6.0946	39.3156	2026-06-17	15:15:00					B. forskalii	old quarry					hot 27°c	7.62	7.75	7.685	NA	NA	NA	465	455	460	232	229	230.5	sand, gravel
Vuga Mkadini	-6.03375	39.2274	2026-06-24	13:00:00	Yes					lake in village	Yes	Yes			hot 27°c	7.43	6.47	6.95	30.3	30.4	30.35	112	114	113	56	57	56.5	mud				fishing
